# Supplementary material for: Ketamine and psychotherapy for the treatment of psychiatric disorders: systematic review
Source: BJPsych Open. 2023 May 2;9(3):e79. doi: 10.1192/bjo.2023.53 (PMC10228275; doi:10.1192/bjo.2023.53)
Supplement: Supplementary file 1 [file bjosup.zip]

Archive with 2 entries (2 files):
- S2056472423000534sup001.docx
- S2056472423000534sup002.docx
